# Supplementary material for: Differential Antioxidant Enzyme Gene Expression and Functional Analysis of Pyridaben-Susceptible and -Resistant Strains of Tetranychus truncatus (Acari: Tetranychidae) under High Temperature Stress
Source: Insects. 2024 May 23;15(6):381. doi: 10.3390/insects15060381 (PMC11204104; doi:10.3390/insects15060381)
Supplement: Supplementary file 1 [file insects-15-00381-s001.zip]

Archive with 1 entries (1 files):
- insects-2982592-supplementary.pdf
